# Supplementary material for: Genetic and Epigenetic Changes in Arabidopsis thaliana Exposed to Ultraviolet-C Radiation Stress for 25 Generations
Source: Life (Basel). 2025 Mar 20;15(3):502. doi: 10.3390/life15030502 (PMC11943796; doi:10.3390/life15030502)
Supplement: Supplementary file 1 [file life-15-00502-s001.zip]

Archive with 1 entries (1 files):
- life-3433005-supplementary.pdf
